# Supplementary material for: Clinical Impact of Empiric Ceftriaxone for Hospitalized Patients with Community-Onset Healthcare-Associated UTIs
Source: J Clin Med. 2025 Dec 11;14(24):8761. doi: 10.3390/jcm14248761 (PMC12734003; doi:10.3390/jcm14248761)
Supplement: Supplementary file 1 [file jcm-14-08761-s001.zip]

Archive with 1 entries (1 files):
- jcm-3953163-supplementary.pdf
